# Supplementary material for: Revisiting the Glucose Kinase Superfamily: From Origins to the Evolution of Metabolism
Source: Genome Biol Evol. 2025 Nov 28;17(12):evaf221. doi: 10.1093/gbe/evaf221 (PMC12696579; doi:10.1093/gbe/evaf221)
Supplement: evaf221_Supplementary_Data [file evaf221_supplementary_data.xlsx]

## Sheet: ROK Bacteria and Algae
specie	enzyme	Gene ID locus	name
Escherichia coli (strain K12)	Glucokinase	b2388, JW2385	>EscolGLK
	Fructokinase	b0394, JW0385	>EscolMAK
	Allose kinase	b4084, JW5724	>EscolALSK
	N-acetylmannosamine kinase	E2348C_3494	>EscolNAMK
	N-acetylglucosamine kinase	b1119, JW1105	>EscolNAGK
	N-acetylglucosamine repressor	b0676, JW0662	>EscolNAGC
	Protein mlc	b1594, JW1586	>EscolMLC
Yersinia pestis	Glucokinase	YPDSF_2084	>YepesGLK
	Fructokinase	AU254_03630	>YepesMAK
	N-acetylmannosamine kinase	YPO3020, y1461, YP_2644	>YepesNAMK
	N-acetylglucosamine kinase	YPO1629, y1788, YP_1758	>YepesNAGK
	N-acetylglucosamine repressor	WP_010981415	>YepesNAGC
	Protein mlc	WP_002210576	>YepesMLC
Shigella boydii 4444-74	Glucokinase	SB444474_2829	>ShboyGLK
	Fructokinase	SB444474_0267	>ShboyMAK
	Allose kinase	A0A142GXZ0	>ShboyALSK
	N-acetylmannosamine kinase	SB444474_3729	>ShboyNAMK
	N-acetylglucosamine kinase	SB444474_2144	>ShboyNAGK
	N-acetylglucosamine repressor	SB444474_0540	>ShboyNAGC
	Protein mlc	SB444474_1582	>ShboyMLC
Salmonella enterica subsp. enterica serovar Typhimurium	Glucokinase	ERS157243_02439	>SaentGLK
	Fructokinase	ERS157243_02915	>SaentMAK
	Allose kinase	EBW6030085	>SaentALSK
	N-acetylmannosamine kinase	WP_000208976	>SaentNAMK
	N-acetylglucosamine kinase	WP_000291338	>SaentNAGK
	N-acetylglucosamine repressor	WP_000187577	>SaentNAGC
	Protein mlc	WP_000225096	>SaentMLC
Vibrio cholerae B33	Glucokinase	WP_148491074	>VichoGLK
	Fructokinase	WP_000904774	>VichoMAK
	N-acetylmannosamine kinase	WP_001259414	>VichoNAMK
	N-acetylglucosamine kinase	WP_000291349	>VichoNAGK
	N-acetylglucosamine repressor	EEO15828	>VichoNAGC
	Protein mlc	WP_000281794	>VichoMLC
Pseudomonas aeruginosa	Glucokinase	A0A0C7D0L8	>PsaerGLK
	Fructokinase	MXH36845	>PsaerMAK
	N-acetylglucosamine kinase	MXH36065	>PsaerNAGK
	N-acetylglucosamine repressor	MBH4409697	>PsaerNAGC
	Protein mlc	MBH4409820.1	>PsaerMLC
Shewanella oneidensis	Fructokinase	Q8EGE8_SHEON	>ShoneMAK
Shewanella amazonensis	Fructokinase	A1S7T0_SHEAM	>ShamaMAK1
	Fructokinase	A1S5F6_SHEAM	>ShamaMAK2
Shewanella surugensis	Glucokinase	WP_248940588.1	>ShsurGLK
Psychromonas ingrahamii	Glucokinase	Ping_2382	>PsingGLK
	Fructokinase	WP_011770050.1	>PsingMAK
	N-acetylglucosamine repressor	WP_011768903.1	>PsingNAGC
Aeromonas hydrophila	Glucokinase	A0KHY9_AERHH	>AehydGLK
	N-acetylglucosamine repressor	A0KIG1_AERHH	>AehydNAGC
Desulfobulbaceae bacterium	Glucokinase	MCK5232527.1	>DebacGLK
Desulfobacterium autotrophicum	Glucokinase	WP_015905080.1	>DeautGLK
Desulfatitalea sp.	Glucokinase	MBR9981472.1	>DesspGLK
Desulfobulbus sp.	Glucokinase	NLX18434.1	>DebusGLK1
	Glucokinase	A0A0A2HSE2_9DELT	>DebusGLK2
Agrobacterium tumefaciens	Glucokinase	H0HA40_RHIRD	>AgtumGLK
Caulobacter crescentus	Glucokinase	GLK_CAUCR	>CacreGLK1
	Glucokinase	Y3167_CAUCR	>CacreGLK2
Zymomonas mobilis	Glucokinase	GLK_ZYMMO	>ZymobGLK
Martelella alba	Glucokinase	TKI02949.1	>MaalbGLK
Rickettsiales bacterium	Glucokinase	MBB19134.1	>RibacGLK
Campylobacter cuniculorum	Glucokinase	WP_035176024.1	>CacunGLK
Campylobacter jejuni	Glucokinase	GLK_CAMJD	>CajejGLK
Campylobacter estrildidarum	Glucokinase	WP_137621295.1	>CaestGLK
Helicobacter pylori	Glucokinase	GLK_HELPY	>HepylGLK
Helicobacter apodemus	Glucokinase	AWI33962.1	>HeapoGLK
Helicobacter ailurogastricus	Glucokinase	WP_053945068.1	>HeailGLK
Chitinimonas taiwanensis	Glucokinase	WP_072429172.1	>ChtaiGLK
Bergeriella denitrificans	Glucokinase	WP_066077256.1	>BedenGLK
Aquitalea magnusonii	Glucokinase	WP_059285797.1	>AqmagGLK
Neisseria lactamica	Glucokinase	E4ZCS3_NEIL0	>NelacGLK
Neisseria meningitidis	Glucokinase	GLK_NEIMB	>NemenGLK
Ralstonia solanacearum	Glucokinase	D8NF70_RALSL	>RasolGLK
Aliterella atlantica	Glucokinase	WP_045055413.1	>AlatlGLK
Argonema antarcticum	Glucokinase	WP_249071708.1	>ArantGLK
Argonema galeatum	Glucokinase	WP_249101962.1	>ArgalGLK
Atlanticothrix silvestris	Glucokinase	WP_214441660.1	>AtsilGLK
Coleofasciculus chthonoplastes	Glucokinase	WP_006102046.1	>CochtGLK
Funiculus sociatus	Glucokinase	WP_348252687.1	>FusocGLK
Gloeothece verrucosa	Glucokinase	WP_013321601.1	>GlverGLK
Halotia wernerae	Glucokinase	MEA5507631.1	>HawerGLK
Heteroscytonema crispum	Glucokinase	MFH7030914.1	>HecriGLK
Hydrococcus rivularis	Glucokinase	WP_073599612.1	>HyrivGLK
Merismopedia glauca	Glucokinase	WP_106286633.1	>MeglaGLK
Spirirestis rafaelensis	Glucokinase	MBW4447469.1	>SprafGLK
Stigonema ocellatum	Glucokinase	MBR8832690.1	>StoceGLK
Acaryochloris marina	Glucokinase	WP_012160841.1	>AcmarGLK
Allocoleopsis franciscana	Glucokinase	WP_015185968.1	>AlfraGLK
bacterium aponinum	Glucokinase	K9Z853	>CyapoGLK
Gloeobacter violaceus	Glucokinase	Q7NLF5_GLOVI	>GlvioGLK
Gloeothece citriformis	Glucokinase	WP_015954358.1	>GlcitGLK
Hassallia byssoidea	Glucokinase	WP_039743164.1	>HabysGLK
Microseira wollei	Glucokinase	WP_226589434.1	>MiwolGLK
Synechocystis sp.	Glucokinase	BAL36733	>SynspGLK
Thermosynechococcus elongatus	Glucokinase	Q8DIT6	>TheloGLK
Oscillatoriales bacterium	Glucokinase	A0A1C0VWF9	>OscyaGLK1
	Glucokinase	K8GQV5	>OscyaGLK2
Corynebacterium ammoniagenes	polyphosphate glucokinase	Q9AGV8_CORAM	>CoammPPGK
Corynebacterium stationis	polyphosphate glucokinase	WP_066793666.1	>CostaPPGK
Leifsonia xyli	polyphosphate glucokinase	A0A1E2SJT2_LEIXY	>LexylPPGK
Arthrobacter sp.	polyphosphate glucokinase	A0JVB2_ARTS2	>ArtspPPGK
Thermobifida fusca	polyphosphate glucokinase	Q47NX5_THEFY	>ThfusPPGK
Nocardioides sp.	polyphosphate glucokinase	A1SCX6_NOCSJ	>NocspPPGK
Mycobacterium sp.	polyphosphate glucokinase	MHPYR_410053	>MycspPPGK
Ectocarpus siliculosus	Glucokinase	D8LB65_ECTSI	>EcsilGLK
Symbiodinium microadriaticum	Glucokinase	OLQ03898.1	>SymicGLK1
	Glucokinase	OLQ00611.1	>SymicGLK2
	Glucokinase	CAE7210681.1	>SymicGLK3
Symbiodinium pilosum	Glucokinase	CAE7327903.1	>SypilGLK
Symbiodinium natans	Glucokinase	CAE6921429.1	>SynatGLK
Symbiodinium necroappetens	Glucokinase	CAE7894843.1	>SynecGLK1
	Glucokinase	CAE7859432.1	>SynecGLK2
Cladocopium goreaui	Glucokinase	CAL1165688.1	>ClgorGLK1
	Glucokinase	CAL1138481.1	>ClgorGLK2
	Glucokinase	CAL1134071.1	>ClgorGLK3
Effrenium voratum	Glucokinase	CAJ1431022.1	>EfvorGLK1
	Glucokinase	CAJ1409086.1	>EfvorGLK2
	Glucokinase	CAJ1368790.1	>EfvorGLK3
	Glucokinase	CAJ1397717.1	>EfvorGLK4
	Glucokinase	CAJ1415431.1	>EfvorGLK5
	Glucokinase	CAJ1397716.1	>EfvorGLK6
Durusdinium trenchii	Glucokinase	CAK9045290.1	>DutreGLK1
	Glucokinase	CAK9050766.1	>DutreGLK2
	Glucokinase	CAK9012882.1	>DutreGLK3
	Glucokinase	CAK9050489.1	>DutreGLK4
	Glucokinase	CAK9109535.1	>DutreGLK5
Polarella glacialis	Glucokinase	CAK0823413.1	>PoglaGLK1
	Glucokinase	CAK0823410.1	>PoglaGLK2
	Glucokinase	CAK0819994.1	>PoglaGLK3
Stylonychia lemnae	Glucokinase	CDW77471.1	>StlemGLK1
	Glucokinase	CDW91440.1	>StlemGLK2
Halteria grandinella	Glucokinase	TNV72499.1	>HagraGLK1
	Glucokinase	TNV81862.1	>HagraGLK2
	Glucokinase	TNV79147.1	>HagraGLK3
Moneuplotes crassus	Glucokinase	CAI2368948.1	>MocraGLK
Paramecium tetraurelia	Glucokinase	XP_001456377.1	>PatetGLK
Paramecium sonneborni	Glucokinase	CAD8093105.1	>PasonGLK
Paramecium primaurelia	Glucokinase	CAD8088477.1	>PapriGLK
Paramecium pentaurelia	Glucokinase	CAD8181800.1	>PapenGLK
Paramecium octaurelia	Glucokinase	CAD8162784.1	>PaoctGLK
Tetrahymena utriculariae	Glucokinase	KAL4507179.1	>TeutrGLK
Tetrahymena malaccensis	Glucokinase	KAL4460363.1	>TemalGLK
Tetrahymena thermophila	Glucokinase	XP_001019344.2	>TetheGLK
Ichthyophthirius multifiliis	Glucokinase	XP_004025085.1	>IcmulGLK
Pseudocohnilembus persalinus	Glucokinase	KRX08466.1	>PsperGLK
Ochromonadaceae sp.	Glucokinase	KAJ1434495.1	>OchspGLK
Blepharisma stoltei	Glucokinase	CAG9325459.1	>BlstoGLK1
	Glucokinase	CAG9311195.1	>BlstoGLK2
Stentor coeruleus	Glucokinase	OMJ87059.1	>StcoeGLK
Nannopsis salina	Glucokinase	TFJ88207.1	>NasalGLK
Nannopsis gaditana	Glucokinase	EWM29239.1	>NagdGLK
Phaeodactylum tricornutum	Glucokinase	B7G8B6_PHATC	>PhtriGLK1
	Glucokinase	B7G8B7_PHATC	>PhtriGLK2
Seminavis robusta	Glucokinase	CAB9521773.1	>SerobGLK
Mayamaea pseudoterrestris	Glucokinase	GKY95851.1	>MapseGLK
Fistulifera solaris	Glucokinase	GAX09284.1	>FisolGLK1
	Glucokinase	GAX13103.1	>FisolGLK2
Fragilaria crotonensis	Glucokinase	KAI2503151.1	>FrsolGLK1
	Glucokinase	KAI2491588.1	>FrsolGLK2
Nitzschia inconspicua	Glucokinase	KAG7372025.1	>NiinGLK1
	Glucokinase	KAG7342930.1	>NiinGLK2
Chaetoceros tenuissimus	Glucokinase	GFH49551.1	>ChtenGLK
Tribonema minus	Glucokinase	KAG5176969.1	>TrminGLK
Phytophthora infestans	Glucokinase	D0N682_PHYIT	>PhinfGLK1
	Glucokinase	D0N683_PHYIT	>PhinfGLK2
	Glucokinase	D0N685_PHYIT	>PhinfGLK3
	Glucokinase	D0N687_PHYIT	>PhinfGLK4
	Glucokinase	D0N688_PHYIT	>PhinfGLK5
	Glucokinase	D0P4H6_PHYIT	>PhinfGLK6
Phytophthora parasitica	Glucokinase	W2PGP4_PHYPN	>PhparGLK1
	Glucokinase	W2PG47_PHYPN	>PhparGLK2
	Glucokinase	W2PE99_PHYPN	>PhparGLK3
Phytophthora sitica	Glucokinase	W2PE99_PHYPN	>PhsitGLK1
	Glucokinase	W2PG47_PHYPN	>PhsitGLK2
	Glucokinase	W2PGP4_PHYPN	>PhsitGLK3
Pythium ultimum	Glucokinase	K3WIP5_PYTUL	>PyultGLK
Saprolegnia diclina	Glucokinase	T0R745_9STRA	>SadicGLK1
	Glucokinase	T0RE29_9STRA	>SadicGLK2
Porphyridium purpureum	Glucokinase	A0A5J4YN03	>PopurGLK1
	Glucokinase	A0A5J4Z743	>PopurGLK2
Porphyra umbilicalis	Glucokinase	BU14_0154s0029	>PoumbGLK
Galdieria sulphuraria	Glucokinase	M2XQ96	>GasulGLK
Galdieria partita	Glucokinase	GJQ08790.1	>GaparGLK
Cyanidioschyzon merolae	Glucokinase	XP_005537653.1	>CymerGLK
Cyanidiococcus yangmingshanensis	Glucokinase	KAF6004084.1	>CyyanGLK
Chondrus crispus	Glucokinase	R7Q0G1	>ChcriGLK
Gracilaria domingensis	Glucokinase	KAI0563285.1	>GrdomGLK
Gracilariopsis chorda	Glucokinase	A0A2V3IF71	>GrchoGLK
Pycnococcus provasolii	Glucokinase	GHP05516.1	>PyproGLK
Micromonas pusilla	Glucokinase	XP_003057004.1	>MipusGLK
Botryococcus braunii	Glucokinase	Bobra.0047s0039	>BobraGLK
Ostreococcus lucimarinus	Glucokinase	eugene1.1.0200011900	>OslucGLK
Coccomyxa subellipsoidea	Glucokinase	fgenesh1_kg_5_num_59_num_2803_1_CBOZ_CBPA	>ColucGLK
Dunaliella salina	Glucokinase	Dusal.2797s00001	>DusalGLK
Chromochloris zofingiensis	Glucokinase	Cz06g03010	>ChzofGLK
Chlorella vulgaris	Glucokinase	KAI3430667.1	>ChvulGLK
Pedinophyceae sp	Glucokinase	CAG9463829.1	>PedspGLK
Chlorella desiccata	Glucokinase	KAG7671313.1	>ChdesGLK
Trebouxia sp. A1-2	Glucokinase	KAA6417828.1	>TrespGLK
Picochlorum sp. BPE23	Glucokinase	KAI8102919.1	>PicspGLK
Ostreobium quekettii	Glucokinase	CAD7703316.1	>OsqueGLK
Volvox carteri	Glucokinase	Vocar.0001s0979	>VocarGLK
Volvox africanus	Glucokinase	GIL63494.1	>VoafrGLK
Chlamydomonas reinhardtii	Glucokinase	XP_001689605.1	>ChreiGLK
